# Supplementary material for: Longitudinal Evaluation of PD-L1 Expression on Circulating Tumor Cells in Non-Small Cell Lung Cancer Patients Treated with Nivolumab
Source: Cancers (Basel). 2021 May 11;13(10):2290. doi: 10.3390/cancers13102290 (PMC8150706; doi:10.3390/cancers13102290)
Supplement: Supplementary file 1 [file cancers-13-02290-s001.zip]

Archive with 1 entries (1 files):
- cancers-1208026-supplementary.pdf
